# Supplementary material for: Monitoring the expansion of Dermacentor reticulatus and occurrence of canine babesiosis in Poland in 2016–2018
Source: Parasit Vectors. 2021 May 20;14:267. doi: 10.1186/s13071-021-04758-7 (PMC8138931; doi:10.1186/s13071-021-04758-7)
Supplement: Supplementary file 2 — Additional file 2: Figure S1. Number of babesiosis cases recorded from veterinary clinics (Eastern, Western, gap region) per month. [file 13071_2021_4758_MOESM2_ESM.xlsx]

## Sheet: Arkusz1
Eastern clinics
Western clinics
Gap clinics
